# Supplementary material for: Exposure/Risk Assessment of Employees in Gasoline Refueling Stations with and Without the Efficacy of Vapor Recovery Systems in Mexico
Source: Int J Environ Res Public Health. 2024 Dec 25;22(1):10. doi: 10.3390/ijerph22010010 (PMC11765004; doi:10.3390/ijerph22010010)
Supplement: Supplementary file 1 [file ijerph-22-00010-s001.zip]

Archive with 1 entries (1 files):
- ijerph-3342776-supplementary.pdf
